# Supplementary material for: Nanobody-Based Blocking of Binding ELISA for the Detection of Anti-NS1 Zika-Virus-Specific Antibodies in Convalescent Patients
Source: Trop Med Infect Dis. 2023 Jan 10;8(1):55. doi: 10.3390/tropicalmed8010055 (PMC9862682; doi:10.3390/tropicalmed8010055)
Supplement: Supplementary file 1 [file tropicalmed-08-00055-s001.zip]

Archive with 1 entries (1 files):
- tropicalmed-2119229-supplementary.pdf
